# Supplementary material for: Spatial regulation of monolignol biosynthesis and laccase genes control developmental and stress-related lignin in flax
Source: BMC Plant Biol. 2017 Jul 14;17:124. doi: 10.1186/s12870-017-1072-9 (PMC5513022; doi:10.1186/s12870-017-1072-9)
Supplement: Supplementary file 6 — Position of the MBSII and MBSIIG specific cis elements on both strands (+/−) of the flax phenylpropanoid gene promoters. (XLSX 15 kb) [file 12870_2017_1072_MOESM4_ESM.xlsx]

## Sheet: Fluidigm
Forward primer		Reverse primer		Amplicon size
Lus4CL1_2For	TCTCTAGACAGGTGGTGTTCTACAAGAGA	Lus4CL1_2Rev	GAGGGTGCCTTTGGAATGGTC	71
Lus4CL4For	GCCGGACTCGACAAGCTCA	Lus4CL4Rev	GGCAGTTAGGAAGGAGGAGCATAA	63
Lus4CL5For	GAATTTGTCGCTAAGCAGGTAGCA	Lus4CL5Rev	GCAGGTGATTTCGGAATGGAAT	78
Lus4CL7For	ACAATCCGGAGGCCACGAG	Lus4CL7Rev	CGTATGCACCCATCCTTTCTTGT	52
Lus4CL8For	CCTCCCGGCCAACACTCAT	Lus4CL8Rev	CCTCGCTGTCTCCTCTTCATTGT	87
Lus4CL8 _9For	ATGCGCAGGTTTATTAAGGACCA	Lus4CL8 _9Rev	ATGAGTTGTTGGATGCAGCAGAA	63
LusC3H1_For	CTGCTCGCAACAAGAGTGGTG	LusC3H1_Rev	TGTGTCGTCGCTGAGGTCATACT	88
LusC3H1_2_3For	ACGAGATGGACCGTGTTATAGGC	LusC3H1_2_3Rev	CCACGCATTGGAGGTAAGTTAGG	80
LusC4H1For	CAGGAGGCTTCAGCTATTCAAGG	LusC4H1Rev	CCTTCGTTCGTCATCGCACT	79
LusC4H2For	CCCCTGCACATTTGTTTCAATG	LusC4H2Rev	GATTCCCCACTCGATTGACCAC	95
LusC4H3For	GGAGATTTCATCCCGATTTTGAG	LusC4H3Rev	ATCCTTGACATCCTTGCACACCT	68
LusC4H5For	GAGGCCGTTCTTGAAAGGGTATT	LusC4H5Rev	GAAGAATGCCAGCCTCCTCTTCT	66
LusCAD1 _2For	GTGCTGCGGAATCTGCCATAG	LusCAD1 _2Rev	CCCCACCACTTCATGTCCAG	92
LusCAD10For	CTTTGGTTCTGGGTCGAAAGC	LusCAD10Rev	TTTGCACAGAAGTCCAGCATCTC	81
LusCAD12For	TTGTAACCATTAACCCTGGATTCAC	LusCAD12Rev	GGAGATTTCTGTAGGAAAGGACCAA	51
LusCAD14For	GTGTCCAACTCCCGGAAAAGTGT	LusCAD14Rev	TCCTTGGAAACCTGGTATGTTGG	65
LusCAD15For	CCCTCAAGAATGTGCGGATG	LusCAD15Rev	GGCTTTCAACTCTTTCTTTCGACAC	69
LusCAD3_4For	TTGAGGTGGTGAAGATGGACTATG	LusCAD3_4Rev	TGCAACATCAACCACGAACCTAT	88
LusCAD4_9_11For	GGAGACGCAAGAGATGCTTGATT	LusCAD4_9_11Rev	CCTCTCCATTGCAGTGTTCACAT	96
LusCAD5_7_12_13For	CGGCGAAGGAAGAGTAGTATGTGT	LusCAD5_7_12_13Rev	TGACAGTATAGCCGCGTTCCA	91
LusCAD8For	GCTTTTCCTTTGTTGATGGGAAG	LusCAD8Rev	CATCTCTTGCGTCTCCTTCATCC	73
LusCCoAOMT1_2_3_4For	GCGGACAAGGACAACTACATCAA	LusCCoAOMT1_2_3_4Rev	TTCCATAGGGTGTTGTCGTACCC	91
LusCCoAOMT5For	TCATAGAGTCTCCAGCCACTCCAG	LusCCoAOMT5Rev	GACCTTCACGAGCTTCACCAGAT	92
LusCCR1_2For	CCAGATGATCCGAAGAACAGTCA	LusCCR1_2Rev	CGGAGGCTCTCATAGTCGAGAAG	96
LusCCR10For	CCCTAAGAGGCAAGGACCTGAAA	LusCCR10Rev	GTCAACAAGGGTTTCCTCCAATG	95
LusCCR11For	AGCCGACCTACTGGATTACGACA	LusCCR11Rev	CGTCAGGATCATTGGAGATAGGG	88
LusCCR12For	ATTGCAAGAACACCAAGGTCAAG	LusCCR12Rev	CCAAATCCACACCCTTCTCTTTC	97
LusCCR2For	GCTGCTCAGTTGCATCAGTTTGT	LusCCR2Rev	CATGGCACTAGTGGTCCAAGCTA	77
LusCCR3_4For	CAGTGAGGAGCTGTGTGGTGACT	LusCCR3_4Rev	CCAGGAGTTGTGGTTGATGACAC	97
LusCCR4For	AGTTGAGGGAGGTGGAGAGAAGG	LusCCR4Rev	CACTTGAAACAAACTCGCCATCA	82
LusCCR5For	CAACTACAACTACCCTCAAAGCTTCA	LusCCR5Rev	ACTCCATCCCAGTCTTTGCAACT	83
LusCCR6For	GTCGTCCTCACCTCTTCCATCTC	LusCCR6Rev	GTTTCCGCACGGCCAATC	59
LusCCR7For	GCCTTGGTCCCAAACCCTAC	LusCCR7Rev	AGTAATCGAGATCGGTCCAGGAG	72
LusCCR8For	CCACGATGGATACGACGATGAC	LusCCR8Rev	TTGCTCCTCTCACCTCCAAATTC	71
LusCCR8_9For	ATTCGAGCGATGGAGGATCAAT	LusCCR8_9Rev	CCTCCGTATTCACAATCTGGTCA	69
LusCOMT1_2For	GACGAGGAACGTGGTGCACATA	LusCOMT1_2Rev	CTGGGTTGTGAGCCAACATGA	49
LusCOMT2For	CAAAGAGAGGACCCAGGAGGAGT	LusCOMT2Rev	CATAGGTGTTGAAAGCAGAGCACATA	91
LusCOMT3For	GTGTGGAGCATATAGCAGGAGACA	LusCOMT3Rev	CCCATAGGTGCAGAATCCACTTC	82
LusEF1AFor	TGCTGCTGTAACAAGATGGATGC	LusEF1ARev	GATTTCATCGAACCTGGACTTCG	61
LusETIF5A1For	ATGATCTGAAGCTCCCCACTGAT	LusETIF5A1Rev	CATTGATCTGCTCCTCTCCCATT	75
LusF5H1_2_3_4For	GGATGCAGCTTGGATTGTATGC	LusF5H1_2_3_4Rev	GGCAACTCCCACTTGAAACAGTG	72
LusF5H2For	GATGCCCGATTTCAAAGGTG	LusF5H2Rev	GCATACAATCCAAGCTGCATCC	89
LusF5H5For	CCGACTCCACCACTACTGCAC	LusF5H5Rev	CCACCAAACATGACATCCATGA	78
LusF5H5_6_7_8For	GAGTTCTTGCCTTTCGGTTCG	LusF5H5_6_7_8Rev	CGATTGCGTACAAGCCGAGTT	66
LusHCT1For	GCTAAGGCCCTGGTTCCATTTTA	LusHCT1Rev	TATCTCAATCCGACCGTCTTCGT	71
LusHCT2For	TCAGCTACAGCTCCTATGAAATGC	LusHCT2Rev	GCGATGTACAATTTTGTGTCTTGG	99
LusHCT3_5For	AGGATGGACGACGAGTACCTGAG	LusHCT3_5Rev	CGTTCGGATCTTCCAAATAATCG	54
LusHCT4For	CCCTTTGTTGGTTGTTCAGGTAA	LusHCT4Rev	TTGTATTCCAACCCCGAGTGATA	65
LusPAL1For	GAGAGCGAGAAAGACTCGAGCAC	LusPAL1Rev	CCTTCAGCTCCTCCTCGAACA	66
LusPAL2For	ATGGAGCTCTGCAGCAACAAC	LusPAL2Rev	ATTCCCCAGTTCAACGGATCA	76
LusPAL3For	AATGGAGAGAGTGAGACGAATGC	LusPAL3Rev	TTCTTTAGGAAGAAGGGTTTTCAGC	89
LusPAL4For	GCTTACATGAAGGCAGCCAATC	LusPAL4Rev	ACCTAGCCATTGAGGCGAAGTC	98
LusUBI1For	TCCAAGACAAGGAAGGGATACCA	LusUBI1Rev	GATGTTGTAGTCCGCCAGAGTCC	94

## Sheet: In situ hybridization
Forward primer		Reverse primer		Amplicon size
HIS4CLF3	ATCTCTGATGCAGCTGTTGTCG	T7HIS4CLR3	GCGAAATTAATACGACTCACTATAGGGAGAGCTTGATTGCATCCTCTGTGAGC	139
T7HIS4CLF3	GCGAAATTAATACGACTCACTATAGGGAGAATCTCTGATGCAGCTGTTGTCG	HIS4CLR3	GCTTGATTGCATCCTCTGTGAGC	139
HISC3HF1	AGCTTGCTAAGGAGGTGCTC	T7HISC3HR1	GCGAAATTAATACGACTCACTATAGGGAGAACACCTTCCTCACCTTCACG	174
T7HISC3HF1	GCGAAATTAATACGACTCACTATAGGGAGAAGCTTGCTAAGGAGGTGCTC	HISC3HR1	ACACCTTCCTCACCTTCACG	174
HISC4HF1	ACCTTCAGGCAGTGGTCAAG	T7HISC4HR1	GCGAAATTAATACGACTCACTATAGGGAGAACCACGCGTTCACCAATATC	168
T7HISC4HF1	GCGAAATTAATACGACTCACTATAGGGAGAACCTTCAGGCAGTGGTCAAG	HISC4HR1	ACCACGCGTTCACCAATATC	168
HISCADF1	AACGACCTTGGAATGTCTCG	T7HISCADR1	GCGAAATTAATACGACTCACTATAGGGAGATACTGCTCGATGTCGGATTC	203
T7HISCADF1	GCGAAATTAATACGACTCACTATAGGGAGAAACGACCTTGGAATGTCTCG	HISCADR1	TACTGCTCGATGTCGGATTC	203
HISCCOAOMTF1	TATGGAACGGATCGGTGGTC	T7HISCCOAOMTR1	GCGAAATTAATACGACTCACTATAGGGAGACGGCAGAGAGTGATTCCATC	187
T7HISCCOAOMTF1	GCGAAATTAATACGACTCACTATAGGGAGATATGGAACGGATCGGTGGTC	HISCCOAOMTR1	CGGCAGAGAGTGATTCCATC	187
HISCCRF1	CCACCAAGTGTTCAGATGAGAAG	T7HISCCRR1	GCGAAATTAATACGACTCACTATAGGGAGAGATGGGTTCCTCCTCCTTGT	218
T7HISCCRF1	GCGAAATTAATACGACTCACTATAGGGAGACCACCAAGTGTTCAGATGAGAAG	HISCCRR1	GATGGGTTCCTCCTCCTTGT	218
HISCOMTF2	TGGAGACTTACACCGGGTTCA	T7HISCOMTR1	GCGAAATTAATACGACTCACTATAGGGAGACTATGTGCACCACGTTCCTC	209
T7HISCOMTF1	GCGAAATTAATACGACTCACTATAGGGAGAATGCCATGATTGGAGTGACC	HISCOMTR2	GCGAAATTAATACGACTCACTATAGGGAGACTGCTGGACGCCAGGAAGAG	209
HISF5HF1	CTTAAGTCCAGGCTTGTGAAG	T7HISF5HR1	GCGAAATTAATACGACTCACTATAGGGAGACTATAGAAAGCAAGCAAGTCATC	212
T7HISF5HF1	GCGAAATTAATACGACTCACTATAGGGAGACTTAAGTCCAGGCTTGTGAAG	HISF5HR1	CTATAGAAAGCAAGCAAGTCATC	212
HISHCTF1	GGCGGCATCTCTACCTATCC	T7HISHCTR1	GCGAAATTAATACGACTCACTATAGGGAGACATGTCGGACCATGTGTTG	171
T7HISHCTF1	GCGAAATTAATACGACTCACTATAGGGAGAGGCGGCATCTCTACCTATCC	HISHCTR1	CATGTCGGACCATGTGTTG	171
HISmiR397F3	TTCGACTGAATGCCAGACTC	T7HISmiR397R3	GCGAAATTAATACGACTCACTATAGGGAGAATTGTGGCAAGGAGTCGTTC	170
T7HISmiR397F3	GCGAAATTAATACGACTCACTATAGGGAGATTCGACTGAATGCCAGACTC	HISmiR397R3	ATTGTGGCAAGGAGTCGTTC	170
HISPALF3	GGAGTACTTGTTTGCATACGCA	T7HISPALR3	GCGAAATTAATACGACTCACTATAGGGAGACCTTCAGCTCCTCCTCGAACA	197
T7HISPALF3	GCGAAATTAATACGACTCACTATAGGGAGAGGAGTACTTGTTTGCATACGCA	HISPALR3	CCTTCAGCTCCTCCTCGAACA	197

## Sheet: RLM-RACE
TGGTGAGAATCGTAGGGGCAGTTG	RLMLAC1GSP1
GCAGTGACCGTAGCGGTATCGTTGA	RLMLAC2GSP1
GAGGGGTGCTTATGTTACCGTTGA	RLMLAC4GSP1
GAGGCCGGTAATGTAGGAAGCTT	RLMLAC5GSP1
GTTTGTGGCGAACGCAGTGTCA	RLMLAC7GSP1
CAGCTTGTGGTCGATTTTCAAG	RLMLAC9GSP2
GCCTGGCGACGAGAGTGGAGTTG	RLMLAC10GSP1
ATTGGAGAGCGCGCCGCTTC	RLMLAC38GSP1
GTCTGAGTCGTCGGGGAGGTG	RLMLAC39GSP1
TCGGCATTTGTGGAGTCGAAGAC	RLMLAC43GSP1
TCGGCATTTGTGGAGTCGAACTT	RLMLAC44GSP1
